# Supplementary material for: Calves peak-end memory of pain
Source: Sci Rep. 2023 Apr 7;13:5679. doi: 10.1038/s41598-023-32756-5 (PMC10082038; doi:10.1038/s41598-023-32756-5)
Supplement: Supplementary file 2 — Supplementary Information 2. [file 41598_2023_32756_MOESM2_ESM.csv]

ID	Trial	Session_n	Order_6horLate	Pen_6horLate	Horn_6horLate	tdiff	sum_pbdiff	peak_pbdiff	end_pbdiff
127	4h_6h	1	1	Red	Left	-6	3	0	-6
128	4h_6h	1	1	Blue	Right	164	19	-1	-2
129	4h_6h	1	2	Blue	Left	-818	1	-2	-10
130	4h_6h	1	2	Red	Right	1726	53	4	7
141	4h_6h	1	1	Blue	Left	-848	2	1	0
142	4h_6h	1	2	Blue	Right	114	2	1	1
143	4h_6h	1	2	Red	Left	29	4	0	2
146	4h_6h	1	1	Red	Right	1719	-5	-6	2
151	4h_6h	1	1	Blue	Left	97	5	0	4
158	4h_6h	1	2	Blue	Left	504	1	1	0
159	4h_6h	1	2	Red	Right	-411	-1	0	-2
160	4h_6h	1	1	Blue	Right	-1620	2	2	0
161	4h_6h	1	1	Red	Left	1399	3	2	0
164	4h_6h	1	2	Red	Left	-2418	-2	-2	0
165	4h_6h	1	2	Blue	Right	-348	0	-1	2
166	4h_6h	1	1	Red	Right	285	7	2	3
167	4h_6h	1	1	Blue	Right	874	-1	0	0
168	4h_6h	1	1	Red	Left	-618	0	0	-1
169	4h_6h	1	2	Blue	Left	517	0	0	0
171	4h_6h	1	2	Red	Right	-536	-1	0	0
175	4h_6h	1	2	Red	Left	-411	1	0	0
1005	4h_6h	1	1	Blue	Left	-1070	2	1	1
127	4h_6h	2	1	Red	Left	942	NA	NA	NA
128	4h_6h	2	1	Blue	Right	-64	NA	NA	NA
129	4h_6h	2	2	Blue	Left	-292	NA	NA	NA
130	4h_6h	2	2	Red	Right	89	NA	NA	NA
141	4h_6h	2	1	Blue	Left	481	NA	NA	NA
142	4h_6h	2	2	Blue	Right	669	NA	NA	NA
143	4h_6h	2	2	Red	Left	-531	NA	NA	NA
146	4h_6h	2	1	Red	Right	-659	NA	NA	NA
151	4h_6h	2	1	Blue	Left	0	NA	NA	NA
158	4h_6h	2	2	Blue	Left	-3	NA	NA	NA
159	4h_6h	2	2	Red	Right	843	NA	NA	NA
160	4h_6h	2	1	Blue	Right	-664	NA	NA	NA
161	4h_6h	2	1	Red	Left	-594	NA	NA	NA
164	4h_6h	2	2	Red	Left	-731	NA	NA	NA
165	4h_6h	2	2	Blue	Right	259	NA	NA	NA
166	4h_6h	2	1	Red	Right	-963	NA	NA	NA
167	4h_6h	2	1	Blue	Right	-315	NA	NA	NA
168	4h_6h	2	1	Red	Left	-1178	NA	NA	NA
169	4h_6h	2	2	Blue	Left	1135	NA	NA	NA
171	4h_6h	2	2	Red	Right	-804	NA	NA	NA
175	4h_6h	2	2	Red	Left	684	NA	NA	NA
1005	4h_6h	2	1	Blue	Left	-263	NA	NA	NA
127	4h_6h	3	1	Red	Left	0	NA	NA	NA
128	4h_6h	3	1	Blue	Right	51	NA	NA	NA
129	4h_6h	3	2	Blue	Left	-108	NA	NA	NA
130	4h_6h	3	2	Red	Right	-92	NA	NA	NA
141	4h_6h	3	1	Blue	Left	590	NA	NA	NA
142	4h_6h	3	2	Blue	Right	92	NA	NA	NA
143	4h_6h	3	2	Red	Left	788	NA	NA	NA
146	4h_6h	3	1	Red	Right	-559	NA	NA	NA
151	4h_6h	3	1	Blue	Left	0	NA	NA	NA
158	4h_6h	3	2	Blue	Left	1567	NA	NA	NA
159	4h_6h	3	2	Red	Right	419	NA	NA	NA
160	4h_6h	3	1	Blue	Right	-145	NA	NA	NA
161	4h_6h	3	1	Red	Left	-1536	NA	NA	NA
164	4h_6h	3	2	Red	Left	-524	NA	NA	NA
165	4h_6h	3	2	Blue	Right	49	NA	NA	NA
166	4h_6h	3	1	Red	Right	-1403	NA	NA	NA
167	4h_6h	3	1	Blue	Right	-763	NA	NA	NA
168	4h_6h	3	1	Red	Left	-1666	NA	NA	NA
169	4h_6h	3	2	Blue	Left	1474	NA	NA	NA
171	4h_6h	3	2	Red	Right	-1438	NA	NA	NA
175	4h_6h	3	2	Red	Left	1514	NA	NA	NA
1005	4h_6h	3	1	Blue	Left	-1360	NA	NA	NA
114	Early_Late	1	1	Red	Left	1271	-19	2	4
115	Early_Late	1	1	Blue	Right	192	-5	2	-1
116	Early_Late	1	2	Red	Left	-499	7	2	4
117	Early_Late	1	2	Blue	Right	216	8	2	-2
118	Early_Late	1	1	Blue	Left	104	-53	-6	-20
119	Early_Late	1	2	Blue	Left	126	3	3	3
120	Early_Late	1	1	Red	Right	418	-13	4	-15
121	Early_Late	1	2	Red	Right	503	32	2	11
122	Early_Late	1	1	Red	Left	-221	-4	-3	-1
124	Early_Late	1	2	Red	Right	-93	-10	-2	1
125	Early_Late	1	1	Blue	Right	-21	-15	-3	-7
126	Early_Late	1	2	Blue	Left	-166	6	2	0
131	Early_Late	1	2	Blue	Right	0	-1	-1	-1
132	Early_Late	1	1	Blue	Left	-416	-10	-3	-7
134	Early_Late	1	1	Red	Right	-565	1	0	1
136	Early_Late	1	2	Red	Left	875	-15	-2	-2
138	Early_Late	1	2	Blue	Left	356	4	0	3
139	Early_Late	1	2	Red	Right	-322	-1	0	-2
145	Early_Late	1	1	Blue	Right	350	2	1	-1
147	Early_Late	1	1	Red	Left	-1348	4	2	1
1010	Early_Late	1	1	Red	Right	279	3	2	3
1014	Early_Late	1	2	Blue	Right	-152	-1	-1	-1
114	Early_Late	2	1	Red	Left	7	NA	NA	NA
115	Early_Late	2	1	Blue	Right	71	NA	NA	NA
116	Early_Late	2	2	Red	Left	-625	NA	NA	NA
117	Early_Late	2	2	Blue	Right	-122	NA	NA	NA
118	Early_Late	2	1	Blue	Left	170	NA	NA	NA
119	Early_Late	2	2	Blue	Left	135	NA	NA	NA
120	Early_Late	2	1	Red	Right	508	NA	NA	NA
121	Early_Late	2	2	Red	Right	305	NA	NA	NA
122	Early_Late	2	1	Red	Left	-372	NA	NA	NA
124	Early_Late	2	2	Red	Right	-60	NA	NA	NA
125	Early_Late	2	1	Blue	Right	-120	NA	NA	NA
126	Early_Late	2	2	Blue	Left	-302	NA	NA	NA
131	Early_Late	2	2	Blue	Right	-26	NA	NA	NA
132	Early_Late	2	1	Blue	Left	-233	NA	NA	NA
134	Early_Late	2	1	Red	Right	-727	NA	NA	NA
136	Early_Late	2	2	Red	Left	-541	NA	NA	NA
138	Early_Late	2	2	Blue	Left	-561	NA	NA	NA
139	Early_Late	2	2	Red	Right	-24	NA	NA	NA
145	Early_Late	2	1	Blue	Right	365	NA	NA	NA
147	Early_Late	2	1	Red	Left	-87	NA	NA	NA
1010	Early_Late	2	1	Red	Right	0	NA	NA	NA
1014	Early_Late	2	2	Blue	Right	-43	NA	NA	NA
114	Early_Late	3	1	Red	Left	149	NA	NA	NA
115	Early_Late	3	1	Blue	Right	640	NA	NA	NA
116	Early_Late	3	2	Red	Left	-105	NA	NA	NA
117	Early_Late	3	2	Blue	Right	224	NA	NA	NA
118	Early_Late	3	1	Blue	Left	124	NA	NA	NA
119	Early_Late	3	2	Blue	Left	152	NA	NA	NA
120	Early_Late	3	1	Red	Right	45	NA	NA	NA
121	Early_Late	3	2	Red	Right	75	NA	NA	NA
122	Early_Late	3	1	Red	Left	-1192	NA	NA	NA
124	Early_Late	3	2	Red	Right	-91	NA	NA	NA
125	Early_Late	3	1	Blue	Right	41	NA	NA	NA
126	Early_Late	3	2	Blue	Left	-38	NA	NA	NA
131	Early_Late	3	2	Blue	Right	-924	NA	NA	NA
132	Early_Late	3	1	Blue	Left	154	NA	NA	NA
134	Early_Late	3	1	Red	Right	-1518	NA	NA	NA
136	Early_Late	3	2	Red	Left	-101	NA	NA	NA
138	Early_Late	3	2	Blue	Left	663	NA	NA	NA
139	Early_Late	3	2	Red	Right	-475	NA	NA	NA
145	Early_Late	3	1	Blue	Right	-806	NA	NA	NA
147	Early_Late	3	1	Red	Left	-43	NA	NA	NA
1010	Early_Late	3	1	Red	Right	0	NA	NA	NA
1014	Early_Late	3	2	Blue	Right	-55	NA	NA	NA
